# Supplementary material for: Zn2+ and Cu2+ Interaction with the Recognition Interface of ACE2 for SARS-CoV-2 Spike Protein
Source: Int J Mol Sci. 2023 May 24;24(11):9202. doi: 10.3390/ijms24119202 (PMC10252707; doi:10.3390/ijms24119202)
Supplement: Supplementary file 1 [file ijms-24-09202-s001.zip]

Archive with 1 entries (1 files):
- ijms-2405419-supplementary.pdf
